# Supplementary material for: Single-cell modeling of routine clinical blood tests reveals transient dynamics of human response to blood loss
Source: eLife. 2019 Dec 17;8:e48590. doi: 10.7554/eLife.48590 (PMC6917488; doi:10.7554/eLife.48590)
Supplement: Figure 4—source data 1. [file elife-48590-fig4-data1.xlsx]

## Sheet: C
0.0338438
-0.0464195
0.0713957
0.0258197
0.0190249
0.0202169
0.0205761
0.00872635
0.0186367
0.0321989
-0.0414929
0.0139677
0.0129592
0.0238383
0.00990739
0.0119373
0.0187559
0.051967
0.0175552
0.00522251
0.0179488
0.0117851
0.0221382
0.00947268
-0.0250565
0.00491084

## Sheet: D
0.00199709
-0.000846851
0.000605777
0.00283452
-0.00164246
0.00212291
0.000150113
0.00149577
0.00306892
0.00236645
0.00394733
0.00852751
-0.00347387
0.00171623
0.00250516
0.00321969
0.00473434
0.00286701
0.000138812
0.00263716
0.00556514
0.000322616
0.00398213
0.00117886
-0.00484087
0.00670053

## Sheet: E
-4.25963
2.52101
-18.5328
-7.52475
-0.193798
1.80723
0.95057
-4.7619
-3.40136
-3.17757
-3.56473
1.6632
-3.43511
0.389105
-2.50482
-4.69043
-2.63158
-3.50195
-1.16959
-2.5974
-2.85205
-5.1756
-1.75439
-5.02901
-4.85612

## Sheet: F
-4.2	22.9202
2.4	10.3883
-7.6	40.3154
1	17.5419
-0.2	34.7847
-6	49.8039
1	21.1755
-5.8	39.8851
-4	29.0087
-3.4	37.2239
-3.8	45.0634
1.6	19.4704
-3.6	23.1888
0.4	30.5384
-2.6	31.188
-5	33.5185
-2.6	42.0599
-3.6	34.0629
-1.2	34.1706
-3.2	25.0368
-2.8	28.1739
-3.2	16.1019
-0.6	28.7603
-5.6	39.2792
-2	49.9592
-5.4	36.6302

## Sheet: G
22.9202	0
40.3154	0
34.7847	0
49.8039	0
39.8851	0
29.0087	0
37.2239	0
45.0634	0
23.1888	0
31.188	0
33.5185	0
42.0599	0
34.0629	0
34.1706	0
25.0368	0
28.1739	0
16.1019	0
28.7603	0
39.2792	0
49.9592	0
36.6302	0
10.3883	1
17.5419	1
21.1755	1
19.4704	1
30.5384	1
